# Supplementary material for: Metal alkyls programmed to generate metal alkylidenes by α-H abstraction: prognosis from NMR chemical shift
Source: Chem Sci. 2018 Jan 5;9(7):1912–8. doi: 10.1039/c7sc05039a (PMC5890791; doi:10.1039/c7sc05039a)
Supplement: Supplementary file 1 [file SC-009-C7SC05039A-s001.xyz]

29
	Energy: -328404.3023689
Ta         0.00000        0.18034        0.00001
C          0.00001        1.61114        1.64907
C          2.10771       -0.28914        1.14365
C          1.55333       -1.51086        0.70967
C          1.55344       -1.51049       -0.71028
C          2.10789       -0.28854       -1.14353
C          2.43583        0.46885        0.00028
C         -2.43583        0.46885       -0.00010
C         -2.10776       -0.28890       -1.14364
C         -1.55336       -1.51071       -0.70995
C         -1.55341       -1.51064        0.71000
C         -2.10785       -0.28879        1.14353
H          1.22927       -2.31980        1.34465
H          1.22945       -2.31908       -1.34573
H          2.24995        0.01624       -2.16783
H          2.85437        1.46378        0.00057
H          2.24961        0.01511        2.16813
H         -1.22941       -2.31937        1.34527
H         -1.22931       -2.31951       -1.34511
H         -2.24969        0.01558       -2.16806
H         -2.85437        1.46378       -0.00017
H         -2.24987        0.01578        2.16791
H         -0.88775        2.24309        1.56651
H          0.88780        2.24305        1.56653
H         -0.00001        1.18840        2.65642
C         -0.00001        1.61139       -1.64884
H         -0.88780        2.24329       -1.56621
H          0.00001        1.18880       -2.65625
H          0.88775        2.24333       -1.56618
