# Supplementary material for: Metal alkyls programmed to generate metal alkylidenes by α-H abstraction: prognosis from NMR chemical shift
Source: Chem Sci. 2018 Jan 5;9(7):1912–8. doi: 10.1039/c7sc05039a (PMC5890791; doi:10.1039/c7sc05039a)
Supplement: Supplementary file 2 [file SC-009-C7SC05039A-s002.xyz]

54
	Energy: -550440.7531774
Ti        -0.00009       -0.42441       -0.00054
C          2.31072       -0.87732        0.44719
C          1.96980        0.31255        1.13782
C          1.66564        1.31137        0.18200
C          1.74685        0.72019       -1.10505
C          2.15776       -0.63483       -0.94275
C          2.52971       -1.56573       -2.04812
C         -2.31108       -0.87615       -0.44855
C         -2.15767       -0.63606        0.94178
C         -1.74630        0.71861        1.10624
C         -1.66519        1.31187       -0.17985
C         -1.96995        0.31471       -1.13726
C         -2.05450        0.50807       -2.61572
C         -0.00046       -2.33639       -0.00201
C          2.92360       -2.07937        1.07834
C          2.05404        0.50306        2.61667
C          1.54853        2.76573        0.48882
C          1.61544        1.42560       -2.41574
C         -2.92427       -2.07705       -1.08155
C         -2.52994       -1.56852        2.04570
C         -1.61453        1.42170        2.41811
C         -1.54782        2.76670       -0.48438
H          0.87650       -2.97963       -0.08797
H         -0.87748       -2.97964        0.08293
H         -1.12816        3.33357        0.34334
H         -2.54286        3.17789       -0.68393
H         -0.94285        2.96479       -1.36992
H         -1.16504        0.78443        3.18163
H         -2.59509        1.72768        2.79697
H         -1.00455        2.32161        2.34041
H         -1.94195       -1.38372        2.94525
H         -2.37088       -2.60880        1.76530
H         -3.58512       -1.45192        2.31632
H         -2.85836       -2.95582       -0.44201
H         -2.44983       -2.32482       -2.03110
H         -3.98721       -1.89652       -1.27480
H         -1.43910        1.34209       -2.95340
H         -3.08323        0.71781       -2.92685
H         -1.73328       -0.38367       -3.15739
H          0.94433        2.96245        1.37518
H          1.12814        3.33390       -0.33764
H          2.54374        3.17665        0.68810
H          1.00552        2.32543       -2.33657
H          1.16614        0.78972       -3.18053
H          2.59612        1.73221       -2.79380
H          2.36981       -2.60635       -1.76947
H          3.58505       -1.44944       -2.31826
H          1.94212       -1.37901       -2.94754
H          2.44878       -2.32886        2.02724
H          3.98645       -1.89918        1.27238
H          2.85797       -2.95695        0.43714
H          1.73248       -0.38972        3.15641
H          1.43873        1.33650        2.95589
H          3.08273        0.71195        2.92848
