# Supplementary material for: Metal alkyls programmed to generate metal alkylidenes by α-H abstraction: prognosis from NMR chemical shift
Source: Chem Sci. 2018 Jan 5;9(7):1912–8. doi: 10.1039/c7sc05039a (PMC5890791; doi:10.1039/c7sc05039a)
Supplement: Supplementary file 3 [file SC-009-C7SC05039A-s003.xyz]

59
	Energy: -575859.2506306
Ti        -0.00003       -0.45117       -0.00374
C         -0.06229       -1.97686       -1.50782
C          2.01768        0.13778       -1.25283
C          1.61207        1.29757       -0.55047
C          1.73446        1.03151        0.83900
C          2.25013       -0.27798        0.98467
C          2.42710       -0.82896       -0.30261
C         -2.42715       -0.83366        0.28870
C         -2.01763        0.11706        1.25490
C         -1.61189        1.28836        0.57195
C         -1.73432        1.04553       -0.82176
C         -2.25023       -0.26128       -0.98923
C          1.45077        2.64327       -1.17299
C          1.67382        2.02066        1.95613
C          2.75385       -0.85930        2.25929
C          3.08002       -2.13817       -0.58228
C          2.14618        0.02906       -2.73448
C         -1.67355        2.05309       -1.92229
C         -1.45036        2.62351        1.21677
C         -2.14604       -0.01650        2.73452
C         -3.08021       -2.14730        0.54656
C         -2.75422       -0.82117       -2.27331
H         -0.91623       -2.63520       -1.34051
H          0.83608       -2.59201       -1.48589
H         -0.15977       -1.55436       -2.51204
C          0.06198       -2.00134        1.47513
H         -0.83653       -2.61584        1.44294
H          0.15930       -1.59529        2.48614
H          0.91586       -2.65692        1.29711
H          1.35822        0.57907       -3.25164
H          2.09522       -1.00568       -3.07022
H          3.10308        0.44033       -3.07210
H          3.04304       -2.39394       -1.64015
H          2.62085       -2.95831       -0.02580
H          4.13467       -2.10308       -0.29260
H          2.75889       -1.94833        2.24325
H          2.16119       -0.54301        3.11804
H          3.78350       -0.52948        2.43586
H          1.24888        2.97089        1.64231
H          2.68354        2.22490        2.32690
H          1.09393        1.66039        2.80865
H          1.03225        2.59155       -2.17657
H          2.43289        3.12042       -1.26219
H          0.82721        3.31311       -0.58420
H         -1.09370        1.70681       -2.78062
H         -1.24842        2.99792       -1.59282
H         -2.68323        2.26362       -2.28963
H         -2.09506       -1.05676        3.05274
H         -3.10288        0.38908        3.07910
H         -1.35797        0.52467        3.26076
H         -2.62117       -2.95811       -0.02352
H         -4.13486       -2.10728        0.25754
H         -3.04323       -2.42064        1.60002
H         -2.16164       -0.49069       -3.12676
H         -3.78384       -0.48831       -2.44423
H         -2.75942       -1.91033       -2.27542
H         -0.82661        3.30292        0.63926
H         -1.03194        2.55498        2.21939
H         -2.43240        3.09932        1.31379
