# Supplementary material for: Metal alkyls programmed to generate metal alkylidenes by α-H abstraction: prognosis from NMR chemical shift
Source: Chem Sci. 2018 Jan 5;9(7):1912–8. doi: 10.1039/c7sc05039a (PMC5890791; doi:10.1039/c7sc05039a)
Supplement: Supplementary file 4 [file SC-009-C7SC05039A-s004.xyz]

59
	Energy: -575825.4451876
Ti        -0.00518       -0.33609       -0.27166
C          0.08529       -2.70277        0.25495
C         -1.96554       -0.54350        1.13660
C         -1.61888        0.82603        1.14760
C         -1.77563        1.33051       -0.17135
C         -2.26796        0.28268       -0.98084
C         -2.38041       -0.87609       -0.18418
C          2.38032       -0.56605       -0.69488
C          1.99587        0.74884       -1.06175
C          1.60704        1.43059        0.11779
C          1.74292        0.53275        1.21167
C          2.22811       -0.69131        0.70806
C         -1.44130        1.64808        2.37825
C         -1.74985        2.75762       -0.60690
C         -2.77110        0.45398       -2.37111
C         -3.01205       -2.15364       -0.62780
C         -2.08038       -1.40634        2.34867
C          1.70916        0.86699        2.66593
C          1.42783        2.90815        0.21801
C          2.15929        1.37531       -2.40492
C          3.02956       -1.57735       -1.57779
C          2.73857       -1.80557        1.55670
H          0.96884       -3.28991        0.00611
H         -0.79363       -3.32110        0.08004
H          0.12955       -2.47405        1.31650
C         -0.06471       -0.97773       -2.10101
H          0.80097       -1.17576       -2.73177
H         -0.96457       -1.28079       -2.63723
H          0.02811       -2.00124       -0.91351
H          0.83940        3.20436        1.08494
H          0.95344        3.32877       -0.66667
H          2.40623        3.39077        0.31690
H          2.72922        0.88617        3.06434
H          1.15689        0.13257        3.25635
H          1.27196        1.84408        2.85700
H          2.07283       -2.04008        2.38896
H          3.70452       -1.52611        1.99132
H          2.89378       -2.72069        0.98761
H          2.62165       -2.57968       -1.43627
H          4.10328       -1.62999       -1.37139
H          2.91972       -1.32439       -2.63143
H          2.01882        0.65382       -3.20819
H          3.16134        1.80540       -2.51227
H          1.43969        2.17847       -2.56501
H         -2.97415       -2.91678        0.14849
H         -2.54022       -2.56533       -1.52263
H         -4.06765       -1.99074       -0.86434
H         -1.27168       -1.22375        3.05941
H         -2.06115       -2.46673        2.10019
H         -3.01993       -1.21278        2.87648
H         -0.98679        1.08756        3.19311
H         -2.42032        1.99018        2.73126
H         -0.83861        2.53780        2.20522
H         -1.30291        3.41302        0.13726
H         -2.77160        3.11267       -0.77846
H         -1.20780        2.89290       -1.54490
H         -2.95808       -0.50330       -2.85646
H         -2.06541        1.00773       -2.99085
H         -3.71875        1.00386       -2.36383
