# Supplementary material for: Metal alkyls programmed to generate metal alkylidenes by α-H abstraction: prognosis from NMR chemical shift
Source: Chem Sci. 2018 Jan 5;9(7):1912–8. doi: 10.1039/c7sc05039a (PMC5890791; doi:10.1039/c7sc05039a)
Supplement: Supplementary file 5 [file SC-009-C7SC05039A-s005.xyz]

5
	Energy:  -25398.6982636
C          0.00000        0.00000        0.00000
H          0.34397       -0.66677        0.78881
H          0.79022        0.12715       -0.73791
H         -0.25548        0.96759        0.42849
H         -0.87871       -0.42798       -0.47939
