# Supplementary material for: Metal alkyls programmed to generate metal alkylidenes by α-H abstraction: prognosis from NMR chemical shift
Source: Chem Sci. 2018 Jan 5;9(7):1912–8. doi: 10.1039/c7sc05039a (PMC5890791; doi:10.1039/c7sc05039a)
Supplement: Supplementary file 6 [file SC-009-C7SC05039A-s006.xyz]

105
	Energy: -1060711.4687309
Ti        -0.01028        0.55640        0.23383
H          3.47058        2.31939        1.11768
N          1.35621       -0.41862       -0.83749
C          1.11364       -0.35238       -2.14184
C         -0.14426        0.01723       -2.66977
C         -1.39735        0.07280       -2.06596
N         -1.57792       -0.08801       -0.73719
C          2.59871       -0.92165       -0.29673
C          3.73789       -0.09787       -0.23277
C          4.88815       -0.61461        0.35614
C          4.92841       -1.89651        0.86211
C          3.80524       -2.69757        0.77663
C          2.62636       -2.23754        0.20281
C          1.45351       -3.18433        0.07093
C          1.32875       -4.14782        1.24704
C          1.55264       -3.96202       -1.24342
C          3.80821        1.30467       -0.79624
C          4.82618        1.40035       -1.93557
C          4.16031        2.33808        0.27351
C          2.17434       -0.66730       -3.14702
C         -2.58290        0.32503       -2.94218
C         -2.86303       -0.49506       -0.22193
C         -3.73175        0.44276        0.36143
C         -4.94893       -0.00765        0.86292
C         -5.31878       -1.33408        0.77664
C         -4.45995       -2.24061        0.18593
C         -3.22127       -1.85375       -0.31241
C         -2.33770       -2.91513       -0.93517
C         -2.88652       -3.38810       -2.28197
C         -2.16004       -4.10588        0.00428
C         -3.44056        1.92334        0.43015
C         -4.46934        2.72765       -0.36476
C         -3.37188        2.43203        1.86808
C         -0.09918       -0.11981        2.14663
C          0.53751        0.29780        3.47434
C         -0.04063        1.62049        3.96830
C          2.04899        0.43177        3.30788
C          0.24572       -0.78642        4.51699
C          0.32256        2.55605        0.15651
C          0.27126        3.77793       -0.76848
C          1.17232        3.58828       -1.98702
C          0.75270        5.00621        0.01173
C         -1.15182        4.03935       -1.24956
H         -0.14646        0.17791       -3.73899
H          5.77320        0.00653        0.41163
H          5.83475       -2.27630        1.31662
H          3.84723       -3.70664        1.16271
H          0.53870       -2.58716        0.03266
H          1.33184       -3.62447        2.20477
H          2.14013       -4.87677        1.26133
H          0.40010       -4.71215        1.17195
H          2.46771       -4.55741       -1.26482
H          1.56787       -3.30131       -2.11134
H          0.70766       -4.64345       -1.35506
H          2.82825        1.55838       -1.20066
H          4.65475        0.65724       -2.71369
H          4.78747        2.39013       -2.39491
H          5.84147        1.25340       -1.56313
H          5.16164        2.16546        0.67133
H          4.15114        3.34336       -0.15224
H          3.01307       -1.19757       -2.70447
H          1.75490       -1.25731       -3.96114
H          2.54645        0.26438       -3.58095
H         -2.92713        1.35150       -2.78822
H         -3.41522       -0.32640       -2.68257
H         -2.33596        0.19940       -3.99308
H         -5.62660        0.70460        1.31671
H         -6.27513       -1.66130        1.16463
H         -4.75625       -3.27919        0.11329
H         -1.35196       -2.48061       -1.11182
H         -2.97066       -2.57471       -3.00334
H         -2.23271       -4.14921       -2.71211
H         -3.87785       -3.83005       -2.16442
H         -1.46013       -4.82526       -0.42334
H         -3.10100       -4.63423        0.16287
H         -1.78639       -3.79613        0.98109
H         -2.46778        2.09572       -0.03325
H         -4.53809        2.39335       -1.40080
H         -5.46369        2.63496        0.07527
H         -4.20974        3.78761       -0.36641
H         -4.33613        2.33199        2.36955
H         -2.63665        1.88651        2.46051
H         -3.10389        3.49060        1.88667
H         -1.19960       -0.18758        2.23375
H          0.23379       -1.14165        1.87925
H          0.13939        2.43370        3.26194
H         -1.11632        1.54549        4.14044
H          0.42264        1.90304        4.91557
H          2.29930        1.24522        2.62352
H          2.52101        0.65587        4.26661
H          2.49630       -0.48663        2.92081
H          0.67164       -1.74674        4.21776
H          0.67964       -0.51495        5.48228
H         -0.82858       -0.92180        4.65796
H         -0.32934        2.72698        1.04022
H          1.33989        2.45689        0.58620
H          2.22050        3.49730       -1.70014
H          0.88864        2.70376       -2.56176
H          1.09291        4.45366       -2.64848
H          0.73001        5.89656       -0.62113
H          1.77672        4.87285        0.36652
H          0.11779        5.19674        0.87964
H         -1.82612        4.22581       -0.41218
H         -1.54249        3.19964       -1.82848
H         -1.17419        4.92226       -1.89141
