# Supplementary material for: Metal alkyls programmed to generate metal alkylidenes by α-H abstraction: prognosis from NMR chemical shift
Source: Chem Sci. 2018 Jan 5;9(7):1912–8. doi: 10.1039/c7sc05039a (PMC5890791; doi:10.1039/c7sc05039a)
Supplement: Supplementary file 8 [file SC-009-C7SC05039A-s008.xyz]

17
	Energy: -123997.7163545
C         -0.00000        0.00002       -0.00006
C          1.08147        0.76842       -0.75605
C         -0.58371        0.88858        1.09593
C          0.60995       -1.25042        0.62924
C         -1.10772       -0.40659       -0.96912
H          1.88819        1.07341       -0.08481
H          0.67210        1.66989       -1.21883
H          1.51880        0.15484       -1.54770
H         -0.71788       -1.04438       -1.76639
H         -1.56351        0.47076       -1.43492
H         -1.89674       -0.95971       -0.45351
H          0.18880        1.19630        1.80509
H         -1.36140        0.36248        1.65514
H         -1.02889        1.79261        0.67289
H          1.40793       -0.98902        1.32875
H          1.03583       -1.90652       -0.13404
H         -0.14320       -1.82079        1.17864
