# Supplementary material for: Metal alkyls programmed to generate metal alkylidenes by α-H abstraction: prognosis from NMR chemical shift
Source: Chem Sci. 2018 Jan 5;9(7):1912–8. doi: 10.1039/c7sc05039a (PMC5890791; doi:10.1039/c7sc05039a)
Supplement: Supplementary file 9 [file SC-009-C7SC05039A-s009.xyz]

49
	Energy: -694882.5842707
Ta         0.11861       -0.36670        0.44737
C          1.69870       -1.26833       -0.74108
H          1.28576       -1.49555       -1.73516
H          1.78626       -2.24759       -0.23603
C          3.10767       -0.66843       -0.89251
Cl         0.40956       -0.43614        2.73773
C         -1.56631       -1.60114       -0.04454
C         -2.91390       -1.32037       -0.71436
H         -1.74272       -2.08142        0.93645
H         -1.02351       -2.37683       -0.62250
C          4.05932       -1.74764       -1.41409
C          3.61166       -0.17327        0.46261
C          3.09335        0.49143       -1.88393
H          2.73151        0.16716       -2.86311
H          4.10087        0.89269       -2.01851
H          2.45463        1.30395       -1.53551
H          4.11511       -2.59062       -0.72107
H          5.06993       -1.34968       -1.54062
H          3.72436       -2.12977       -2.38127
H          3.61535       -0.97698        1.20308
H          2.98408        0.63738        0.84678
H          4.63115        0.21283        0.38453
C         -3.69091       -0.29733        0.10900
C         -3.72127       -2.61945       -0.78658
C         -2.70249       -0.79100       -2.12955
H         -2.14712       -1.50993       -2.73845
H         -2.14696        0.14800       -2.11755
H         -3.66133       -0.61045       -2.62194
H         -3.87192       -0.66539        1.12240
H         -4.66091       -0.08447       -0.34742
H         -3.13118        0.63650        0.18358
H         -3.89223       -3.02945        0.21184
H         -3.19594       -3.37641       -1.37440
H         -4.69640       -2.45094       -1.25136
C         -0.25016        1.36274       -0.21719
C         -0.57959        2.82497       -0.27174
H          0.12979        0.92248       -1.19277
C         -1.61391        3.10197       -1.36720
H         -1.23466        2.80844       -2.34887
H         -1.85259        4.16826       -1.40451
H         -2.53865        2.55313       -1.18405
C         -1.14776        3.24676        1.08431
H         -2.05767        2.69093        1.31815
H         -1.39097        4.31217        1.08083
H         -0.42597        3.06317        1.88236
C          0.68468        3.64073       -0.56322
H          1.10895        3.37544       -1.53405
H          1.44499        3.46690        0.20001
H          0.45262        4.70922       -0.58000
