# Supplementary material for: Metal alkyls programmed to generate metal alkylidenes by α-H abstraction: prognosis from NMR chemical shift
Source: Chem Sci. 2018 Jan 5;9(7):1912–8. doi: 10.1039/c7sc05039a (PMC5890791; doi:10.1039/c7sc05039a)
Supplement: Supplementary file 10 [file SC-009-C7SC05039A-s010.xyz]

51
	Energy: -984076.8192758
Ta        -0.06956       -0.15937       -0.08717
C         -2.08685       -0.31910       -0.83047
H         -1.94169       -0.95910       -1.71622
H         -2.20043        0.69762       -1.24560
C         -3.41462       -0.71336       -0.15881
C          0.50647        1.68211        0.89378
C          1.21675       -1.88329       -0.38384
H          1.12308       -2.08264       -1.45943
H          0.67334       -2.69059        0.12588
C          2.70444       -1.95400        0.00434
C          0.81189        3.09583        0.36459
H          1.33886        1.35498        1.53895
H         -0.35125        1.76664        1.58201
C          2.13525        3.13981       -0.39389
C          0.93258        4.02062        1.58241
C         -0.32532        3.61067       -0.51512
H          1.73123        3.68911        2.25013
H          0.00241        4.04237        2.15535
H          1.15885        5.04335        1.26916
H          2.95725        2.80008        0.24191
H          2.35940        4.16390       -0.70244
H          2.11610        2.51827       -1.28781
H         -0.42719        3.02448       -1.42846
H         -0.14380        4.64866       -0.80422
H         -1.27713        3.58040        0.02270
C          3.49990       -0.85272       -0.69383
C          3.25192       -3.31302       -0.44106
C          2.88696       -1.82794        1.51519
H          2.56369       -0.85263        1.88555
H          3.94010       -1.94925        1.78071
H          2.31379       -2.58848        2.04949
H          3.38044       -0.90072       -1.77802
H          4.56430       -0.94876       -0.46562
H          3.18233        0.14180       -0.37093
H          3.15324       -3.43958       -1.52170
H          2.71416       -4.13090        0.04405
H          4.31093       -3.40758       -0.18586
C         -4.52173       -0.55629       -1.20811
C         -3.73549        0.20717        1.01638
C         -3.38838       -2.17009        0.29585
H         -3.17571       -2.83515       -0.54549
H         -4.35918       -2.45752        0.70683
H         -2.63578       -2.34048        1.06485
H         -4.58654        0.47577       -1.56073
H         -5.49286       -0.82981       -0.78722
H         -4.33753       -1.19710       -2.07357
H         -3.75356        1.25318        0.69799
H         -3.00819        0.10674        1.82177
H         -4.72063       -0.02940        1.42556
Cl         0.57358        0.57847       -2.21206
Cl        -0.51104       -0.99214        2.05614
