# Supplementary material for: Metal alkyls programmed to generate metal alkylidenes by α-H abstraction: prognosis from NMR chemical shift
Source: Chem Sci. 2018 Jan 5;9(7):1912–8. doi: 10.1039/c7sc05039a (PMC5890791; doi:10.1039/c7sc05039a)
Supplement: Supplementary file 11 [file SC-009-C7SC05039A-s011.xyz]

66
	Energy: -818931.4586854
Ta         0.18992       -0.11062       -0.28831
C          2.02546        0.66339       -1.06611
H          1.93727        1.72380       -0.77728
H          1.82617        0.64273       -2.14927
C          3.45929        0.17589       -0.80370
Cl        -0.02925       -1.89529       -1.85716
C          0.35693       -1.66727        1.22593
C         -1.39820        0.87943       -1.36245
H          0.92078       -1.14434        2.01299
H          1.09627       -2.29676        0.70314
C         -0.66645       -2.58590        1.91227
C         -2.89961        0.59561       -1.54237
H         -0.91723        0.90453       -2.35601
H         -1.27286        1.89139       -0.95282
C         -1.61699       -1.77294        2.78919
C          0.09458       -3.56644        2.81132
C         -1.47390       -3.39248        0.89873
H         -2.07653       -2.75164        0.25370
H         -2.14933       -4.07746        1.41792
H         -0.82263       -3.98203        0.25132
H         -1.06941       -1.21237        3.55135
H         -2.31775       -2.43483        3.30418
H         -2.20206       -1.06207        2.20340
H          0.68439       -3.03563        3.56275
H          0.77655       -4.18677        2.22514
H         -0.59844       -4.23111        3.33455
C          4.43060        1.10728       -1.53443
C          3.64662       -1.24326       -1.33532
C          3.77961        0.20917        0.68928
H          3.63714        1.21029        1.10416
H          4.81957       -0.07713        0.86333
H          3.15223       -0.48576        1.25275
H          4.23393        1.11244       -2.60891
H          5.46477        0.78685       -1.38296
H          4.33957        2.13387       -1.17135
H          3.40373       -1.30144       -2.39850
H          3.00874       -1.96037       -0.81522
H          4.68344       -1.56349       -1.20722
C         -3.13134       -0.52579       -2.55250
C         -3.57581        1.86381       -2.07263
C         -3.54740        0.20699       -0.21449
H         -3.37770        0.96135        0.55512
H         -3.15296       -0.74437        0.14865
H         -4.62730        0.08719       -0.33494
H         -2.67987       -0.28530       -3.51799
H         -4.20325       -0.66990       -2.71038
H         -2.70716       -1.47052       -2.21557
H         -3.12823        2.17863       -3.01827
H         -3.48236        2.69110       -1.36490
H         -4.64133        1.69073       -2.24631
C         -0.00597        1.24483        1.43700
C         -0.21794        2.75860        1.64754
H         -0.56343        0.72106        2.22161
H          1.05727        1.02831        1.69817
C         -1.70489        3.10148        1.59889
H         -2.13561        2.91890        0.61457
H         -1.85996        4.15706        1.83665
H         -2.26558        2.50951        2.32624
C          0.30435        3.13185        3.04008
H         -0.21336        2.56239        3.81535
H          0.15347        4.19582        3.24500
H          1.37310        2.92096        3.12840
C          0.53211        3.60557        0.62182
H          0.19023        3.41800       -0.39846
H          1.60745        3.41324        0.66191
H          0.38536        4.66963        0.82403
