# Supplementary material for: Metal alkyls programmed to generate metal alkylidenes by α-H abstraction: prognosis from NMR chemical shift
Source: Chem Sci. 2018 Jan 5;9(7):1912–8. doi: 10.1039/c7sc05039a (PMC5890791; doi:10.1039/c7sc05039a)
Supplement: Supplementary file 12 [file SC-009-C7SC05039A-s012.xyz]

33
	Energy: -353529.0770925
Ta         0.00670        0.14150        0.01956
C         -0.00012        1.19985       -2.04089
C         -2.23513        0.01935       -1.01671
C         -1.65746       -1.26640       -1.08797
C         -1.54639       -1.76322        0.23300
C         -2.00889       -0.77180        1.10980
C         -2.42435        0.34242        0.33663
C          2.44024        0.32266       -0.13984
C          2.17902       -0.41768        1.02921
C          1.54773       -1.62061        0.65919
C          1.46361       -1.64880       -0.75603
C          2.01818       -0.45603       -1.24644
H         -1.38429       -1.78375       -1.99369
H         -1.15907       -2.72839        0.51812
H         -2.04560       -0.84237        2.18261
H         -2.81372        1.27000        0.72313
H         -2.46455        0.65090       -1.85644
H          1.04812       -2.44471       -1.35310
H          1.21307       -2.38833        1.33821
H          2.40105       -0.10979        2.03519
H          2.88670        1.30214       -0.18598
H          2.10343       -0.18164       -2.28287
H         -0.77160        1.96782       -2.10509
H         -0.16743        0.47978       -2.85186
H          0.94781        1.70396       -2.23009
C         -0.00344        0.65366        2.27586
H          0.84961        1.26172        2.57338
H          0.00100       -0.25519        2.89072
H         -0.89723        1.22913        2.52610
C          0.13201        2.41703        0.27228
H         -0.87225        2.81082        0.07917
H          0.78053        2.89409       -0.46454
H          0.42524        2.77172        1.26039
