# Supplementary material for: Metal alkyls programmed to generate metal alkylidenes by α-H abstraction: prognosis from NMR chemical shift
Source: Chem Sci. 2018 Jan 5;9(7):1912–8. doi: 10.1039/c7sc05039a (PMC5890791; doi:10.1039/c7sc05039a)
Supplement: Supplementary file 13 [file SC-009-C7SC05039A-s013.xyz]

65
	Energy: -530992.1690359
Ti        -0.00043        0.00155        0.00209
C          1.31672       -1.02063        1.23001
H          1.46782       -1.94310        0.64674
H          0.58435       -1.28804        2.01325
C          2.63525       -0.59174        1.88054
C         -1.32549        0.98630        1.25106
C          1.00821        1.34110       -1.21271
C         -0.99932       -1.30066       -1.25988
H          1.27356        0.62001       -2.00691
H          1.93372        1.48843       -0.63316
C          0.56851        2.66562       -1.84271
C         -0.55858       -2.60882       -1.92336
H         -1.25352       -0.55615       -2.03613
H         -1.93149       -1.46155       -0.69523
C         -2.64432        0.53399        1.88424
H         -1.47740        1.92629        0.69673
H         -0.59678        1.23031        2.04514
C         -3.74981        0.49069        0.83197
C         -3.05641        1.52956        2.97394
C         -2.48349       -0.84652        2.52038
H         -3.18337        2.53128        2.55722
H         -2.29747        1.58656        3.75791
H         -4.00144        1.23503        3.43981
H         -3.89651        1.47633        0.38308
H         -4.69824        0.18459        1.28056
H         -3.51992       -0.21072        0.02827
H         -2.23397       -1.60466        1.77385
H         -3.40665       -1.15819        3.01589
H         -1.68928       -0.84060        3.27124
C         -0.80149        2.51268       -2.50322
C          1.58283        3.08566       -2.91153
C          0.50648        3.76097       -0.78077
H         -0.20751        3.52012        0.00871
H          0.20481        4.71291       -1.22486
H          1.48424        3.90581       -0.31458
H         -0.78456        1.72799       -3.26390
H         -1.10511        3.44203       -2.99213
H         -1.57153        2.25487       -1.77171
H          1.64815        2.33674       -3.70459
H          2.57891        3.20113       -2.47816
H          1.30098        4.03845       -3.36927
C          3.04126       -1.62030        2.94102
C          2.47778        0.76953        2.55652
C          3.74383       -0.51881        0.83208
H          3.89383       -1.49145        0.35678
H          4.69086       -0.22321        1.29060
H          3.51485        0.20394        0.04703
H          2.28505       -1.68964        3.72651
H          3.99141       -1.34842        3.41006
H          3.15514       -2.61206        2.49744
H          1.68524        0.74394        3.30878
H          2.22912        1.54930        1.83240
H          3.40250        1.06450        3.05925
C          0.81222       -2.44110       -2.57752
C         -1.57119       -2.99866       -3.00535
C         -0.50151       -3.73245       -0.89009
H          0.21394       -3.51661       -0.09499
H         -0.20540       -4.67460       -1.35820
H         -1.47998       -3.88354       -0.42722
H          0.79897       -1.63223       -3.31243
H          1.11065       -3.35575       -3.09641
H          1.58288       -2.21152       -1.83761
H         -1.62776       -2.23079       -3.78046
H         -2.56966       -3.11820       -2.57867
H         -1.29278       -3.94198       -3.48438
