# Supplementary material for: Metal alkyls programmed to generate metal alkylidenes by α-H abstraction: prognosis from NMR chemical shift
Source: Chem Sci. 2018 Jan 5;9(7):1912–8. doi: 10.1039/c7sc05039a (PMC5890791; doi:10.1039/c7sc05039a)
Supplement: Supplementary file 14 [file SC-009-C7SC05039A-s014.xyz]

24
	Energy: -303930.2611079
Ti         0.00001        0.27625       -0.00005
C         -2.20421        0.57519        0.70755
C         -1.80570       -0.71093        1.13948
C         -1.57369       -1.50616       -0.00017
C         -1.80589       -0.71068       -1.13960
C         -2.20432        0.57535       -0.70732
H         -2.46356        1.40606       -1.34193
C          2.20429        0.57517       -0.70743
C          2.20426        0.57524        0.70744
C          1.80573       -0.71080        1.13959
C          1.57361       -1.50620        0.00009
C          1.80578       -0.71090       -1.13948
H          1.69545       -1.02904       -2.16585
C          0.00010        2.19320       -0.00001
H         -2.46338        1.40576        1.34237
H         -1.69530       -1.02915        2.16581
H         -1.24557       -2.53321       -0.00031
H         -1.69562       -1.02866       -2.16601
H          2.46355        1.40577       -1.34217
H          2.46351        1.40589        1.34213
H          1.69535       -1.02885        2.16598
H          1.24545       -2.53323        0.00013
H         -0.89074        2.82517        0.00000
H          0.89093        2.82518        0.00003
