# Supplementary material for: Metal alkyls programmed to generate metal alkylidenes by α-H abstraction: prognosis from NMR chemical shift
Source: Chem Sci. 2018 Jan 5;9(7):1912–8. doi: 10.1039/c7sc05039a (PMC5890791; doi:10.1039/c7sc05039a)
Supplement: Supplementary file 15 [file SC-009-C7SC05039A-s015.xyz]

36
	Energy: -402522.1965582
Ti         0.67989       -0.00107       -0.04325
C          1.25006       -2.10857        0.83779
C          2.34151       -1.24259        1.09177
C          2.92110       -0.89385       -0.14377
C          2.16804       -1.50125       -1.16404
C          1.14358       -2.26586       -0.56190
H          0.41273       -2.86011       -1.08421
C         -0.06963        2.06076       -0.82698
C         -0.25909        2.05754        0.57620
C          1.01187        2.00267        1.18397
C          1.98593        1.98346        0.16879
C          1.32213        2.00186       -1.07299
H          1.79560        1.98260       -2.04352
C         -1.15734       -0.62812        0.01575
H          0.61922       -2.56812        1.58086
H          2.68361       -0.92183        2.06461
H          3.76462       -0.23883       -0.28892
H          2.34342       -1.40376       -2.22568
H         -0.84186        2.11224       -1.57381
H         -1.19699        2.10805        1.09968
H          1.20314        1.96886        2.24650
H          3.05191        1.93442        0.32000
H         -1.11879       -1.70850        0.18285
C         -2.65188       -0.32468       -0.00476
C         -3.36460       -1.48752       -0.71415
C         -3.08518        0.95264       -0.72343
C         -3.15048       -0.28022        1.44691
H         -2.75187        0.94264       -1.76318
H         -2.71420        1.86037       -0.25187
H         -4.17666        1.01938       -0.73017
H         -2.90428       -1.20653        1.97045
H         -4.23713       -0.15066        1.47980
H         -2.69178        0.54249        1.99856
H         -3.01631       -1.58346       -1.74518
H         -4.44717       -1.32944       -0.73616
H         -3.17114       -2.43391       -0.20412
