# Supplementary material for: Metal alkyls programmed to generate metal alkylidenes by α-H abstraction: prognosis from NMR chemical shift
Source: Chem Sci. 2018 Jan 5;9(7):1912–8. doi: 10.1039/c7sc05039a (PMC5890791; doi:10.1039/c7sc05039a)
Supplement: Supplementary file 16 [file SC-009-C7SC05039A-s016.xyz]

29
	Energy: -329350.6704225
Ti        -0.00000        0.24043        0.00000
C          0.00004        1.73313       -1.54180
C         -2.06737       -0.20707       -1.13955
C         -1.52984       -1.43260       -0.70706
C         -1.53005       -1.43231        0.70719
C         -2.06775       -0.20662        1.13903
C         -2.39394        0.55022       -0.00046
C          2.39393        0.55027        0.00039
C          2.06743       -0.20715        1.13942
C          1.52991       -1.43265        0.70682
C          1.53007       -1.43222       -0.70742
C          2.06771       -0.20647       -1.13916
H         -1.19638       -2.23626       -1.34302
H         -1.19679       -2.23572        1.34359
H         -2.18551        0.10918        2.16286
H         -2.78087        1.55668       -0.00072
H         -2.18475        0.10836       -2.16354
H          1.19681       -2.23557       -1.34389
H          1.19649       -2.23638        1.34272
H          2.18487        0.10816        2.16344
H          2.78083        1.55673        0.00074
H          2.18539        0.10945       -2.16296
H          0.88729        2.36218       -1.44613
H         -0.88731        2.36207       -1.44633
H          0.00018        1.30250       -2.54760
C         -0.00011        1.73255        1.54239
H          0.88720        2.36156        1.44702
H         -0.00018        1.30168        2.54808
H         -0.88738        2.36159        1.44689
