# Supplementary material for: Metal alkyls programmed to generate metal alkylidenes by α-H abstraction: prognosis from NMR chemical shift
Source: Chem Sci. 2018 Jan 5;9(7):1912–8. doi: 10.1039/c7sc05039a (PMC5890791; doi:10.1039/c7sc05039a)
Supplement: Supplementary file 17 [file SC-009-C7SC05039A-s017.xyz]

29
	Energy: -329318.0917612
Ti         0.00000        0.17377        0.13512
C          0.00000        2.29988       -1.02205
C         -2.05810        0.15607       -1.07827
C         -1.55967       -1.15524       -1.08915
C         -1.54085       -1.62453        0.24597
C         -2.03651       -0.60303        1.07722
C         -2.34502        0.50304        0.26007
C          2.34502        0.50304        0.26008
C          2.03650       -0.60303        1.07722
C          1.54085       -1.62453        0.24596
C          1.55967       -1.15524       -1.08915
C          2.05810        0.15607       -1.07827
H         -1.24564       -1.70737       -1.96051
H         -1.21875       -2.60118        0.56968
H         -2.14295       -0.65539        2.14759
H         -2.71726        1.45648        0.59891
H         -2.19103        0.79069       -1.93979
H          1.24564       -1.70737       -1.96051
H          1.21875       -2.60118        0.56967
H          2.14295       -0.65539        2.14759
H          2.71726        1.45647        0.59891
H          2.19104        0.79069       -1.93978
H          0.88716        2.93283       -0.96952
H         -0.88716        2.93283       -0.96952
H          0.00000        1.80881       -1.99291
C          0.00000        1.26824        1.74197
H          0.89338        1.63384        2.24927
H         -0.89338        1.63385        2.24927
H          0.00000        1.94397        0.31954
