# Supplementary material for: Metal alkyls programmed to generate metal alkylidenes by α-H abstraction: prognosis from NMR chemical shift
Source: Chem Sci. 2018 Jan 5;9(7):1912–8. doi: 10.1039/c7sc05039a (PMC5890791; doi:10.1039/c7sc05039a)
Supplement: Supplementary file 18 [file SC-009-C7SC05039A-s018.xyz]

53
	Energy: -526532.1560516
Ti        -0.00001        0.46220        0.00002
C          1.50490       -1.12241       -0.13964
C          1.36503        1.36383        1.78342
C          0.47746        2.37350        1.38968
C         -0.83466        1.93572        1.66481
C         -0.74480        0.66729        2.27483
C          0.60921        0.30867        2.33717
C         -0.60921        0.30897       -2.33716
C         -1.36505        1.36404       -1.78328
C         -0.47750        2.37367       -1.38940
C          0.83464        1.93595       -1.66458
C          0.74480        0.66760       -2.27477
H          0.75466        3.30980        0.93357
H         -1.74418        2.48087        1.46705
H         -1.57030        0.07417        2.62578
H          1.00285       -0.61640        2.72430
H          2.43647        1.39500        1.68084
H          1.74415        2.48109       -1.46675
H         -0.75471        3.30991       -0.93317
H         -2.43649        1.39518       -1.68070
H         -1.00283       -0.61606       -2.72441
H          1.57031        0.07454       -2.62579
C         -1.50487       -1.12245        0.13946
C          3.04727       -1.19741       -0.07268
H          1.18586       -1.58705       -1.07830
H          1.11031       -1.77813        0.64668
C          3.75165        0.00293       -0.70712
H          3.52266        0.09149       -1.77031
H          4.83678       -0.10215       -0.61996
H          3.46626        0.94003       -0.22677
C          3.49792       -2.45630       -0.82564
H          3.21840       -2.40121       -1.88080
H          3.03046       -3.34911       -0.40390
H          4.58350       -2.58440       -0.77154
C          3.53136       -1.34183        1.37181
H          3.29245       -0.47407        1.98540
H          4.61675       -1.47114        1.39998
H          3.08136       -2.21958        1.84274
C         -3.04725       -1.19744        0.07256
H         -1.18580       -1.58725        1.07803
H         -1.11032       -1.77803       -0.64698
C         -3.49785       -2.45665        0.82501
C         -3.53142       -1.34122       -1.37196
C         -3.75160        0.00262        0.70756
H         -3.52252        0.09074        1.77077
H         -4.83674       -0.10243        0.62045
H         -3.46627        0.93993        0.22758
H         -3.03042       -3.34928        0.40286
H         -4.58343       -2.58474        0.77092
H         -3.21827       -2.40202        1.88017
H         -3.08144       -2.21876       -1.84329
H         -3.29254       -0.47319       -1.98518
H         -4.61681       -1.47053       -1.40013
