# Supplementary material for: Metal alkyls programmed to generate metal alkylidenes by α-H abstraction: prognosis from NMR chemical shift
Source: Chem Sci. 2018 Jan 5;9(7):1912–8. doi: 10.1039/c7sc05039a (PMC5890791; doi:10.1039/c7sc05039a)
Supplement: Supplementary file 19 [file SC-009-C7SC05039A-s019.xyz]

53
	Energy: -526459.8373072
Ti        -0.77019       -0.55528       -0.00154
C          1.51919       -0.66192        0.85842
C          0.08666       -2.40603       -1.30448
C         -1.20718       -2.76856       -0.90755
C         -2.11582       -1.86787       -1.50415
C         -1.38123       -0.95308       -2.28045
C         -0.01739       -1.28305       -2.15245
C         -1.09399        0.31867        2.19254
C         -2.23061        0.67945        1.44764
C         -2.90721       -0.49970        1.09210
C         -2.20378       -1.59060        1.64912
C         -1.07741       -1.08875        2.31368
H         -1.45790       -3.59241       -0.25949
H         -3.18845       -1.88615       -1.39765
H         -1.79333       -0.14492       -2.86155
H          0.80477       -0.76274       -2.61570
H          0.99592       -2.90631       -1.01968
H         -2.47976       -2.62882        1.56606
H         -3.81765       -0.55312        0.51706
H         -2.54159        1.67585        1.19110
H         -0.36261        0.99390        2.60107
H         -0.33069       -1.67209        2.82899
H          1.46933       -0.09630        1.79110
C          2.97037       -0.55346        0.34138
H          1.34839       -1.70557        1.13079
C         -0.29370        1.23118       -0.68919
C         -0.25236        2.73889       -0.42644
H         -0.03224        1.12697       -1.74341
H          0.78157        0.33758        0.02748
C          3.89501       -0.83318        1.53216
C          3.28219        0.84102       -0.18933
C          3.29319       -1.57403       -0.74596
C         -0.06128        3.17114        1.02629
C         -1.56805        3.32404       -0.96434
C          0.87979        3.38588       -1.24024
H          0.83698        2.72135        1.45507
H         -0.90761        2.91749        1.66095
H          0.06135        4.25643        1.07370
H         -2.43738        2.92105       -0.44464
H         -1.68472        3.09539       -2.02596
H         -1.57514        4.41252       -0.85225
H          1.86064        3.07637       -0.88115
H          0.82792        4.47601       -1.16563
H          0.80470        3.11840       -2.29693
H          3.12727       -2.59511       -0.39290
H          4.34466       -1.49566       -1.03408
H          2.69583       -1.41900       -1.64389
H          3.70201       -1.82239        1.95466
H          3.74800       -0.09566        2.32468
H          4.94520       -0.79548        1.22814
H          3.05886        1.60646        0.55820
H          2.70071        1.06385       -1.08492
H          4.34063        0.92780       -0.44778
